# Supplementary material for: Creating a multi-linked dynamic dataset: a case study of plant genera named for women
Source: Biodivers Data J. 2023 Dec 6;11:e114408. doi: 10.3897/BDJ.11.e114408 (PMC10719934; doi:10.3897/BDJ.11.e114408)
Supplement: Supplementary material 1 — Examplary SPARQL query for Wikidata [file bdj-11-e114408-s001.txt]

SPARQL query:
 select distinct ?item ?parentLabel ?itemLabel ?womenLabel ?women
where {
    ?item wdt:P31 wd:Q16521 .  # Any instance of a taxon.
    ?item wdt:P105 wd:Q34740 .  #  Taxon rank is genus.
    ?item wdt:P171 ?parent .
    ?item wdt:P138 ?women . # Named after
    ?women wdt:P21 wd:Q6581072 . # Female
    { ?women wdt:P106/wdt:P279* wd:Q2374149 } UNION #botanist
    { ?women wdt:P106/wdt:P279* wd:Q2083925 } UNION #botanical collector
    { ?women wdt:P106/wdt:P279* wd:Q3148760 } . #botanical illustrator

          SERVICE wikibase:label { bd:serviceParam wikibase:language "en" }
}
ORDER BY DESC(?itemLabel)
